# Supplementary material for: Application of Response Surface Methodology to Design and Optimize Purification of Acetone or Aqueous Acetone Extracts of Hop Cones (Humulus lupulus L.) Using Superparamagnetic Iron Oxide Nanoparticles for Xanthohumol Isolation
Source: Materials (Basel). 2024 Sep 30;17(19):4827. doi: 10.3390/ma17194827 (PMC11477801; doi:10.3390/ma17194827)
Supplement: Supplementary file 1 [file materials-17-04827-s001.zip]

Archive with 1 entries (1 files):
- materials-3209249-supplementary.pdf
